# Supplementary material for: Comparative Study of Thermal and Plasma-Enhanced Atomic Layer Deposition of Iron Oxide Using Bis(N,N′-di-butylacetamidinato)iron(II)
Source: Nanomaterials (Basel). 2023 Jun 14;13(12):1858. doi: 10.3390/nano13121858 (PMC10303090; doi:10.3390/nano13121858)
Supplement: Supplementary file 1 [file nanomaterials-13-01858-s001.zip]

Archive with 1 entries (1 files):
- nanomaterials-2431007-supplementary.pdf
